# Supplementary material for: A Non-Canonical Teleost NK-Lysin: Antimicrobial Activity via Multiple Mechanisms
Source: Int J Mol Sci. 2022 Oct 22;23(21):12722. doi: 10.3390/ijms232112722 (PMC9654944; doi:10.3390/ijms232112722)
Supplement: Supplementary file 1 [file ijms-23-12722-s001.zip]

Archive with 1 entries (1 files):
- ijms-1965590-supplementary.pdf
